# Supplementary material for: Clinical and Patient-Reported Outcomes for Intraoral (Palatal and Tuberosity) Soft Tissue Grafts in Root Coverage Procedures: A Systematic Review
Source: Dent J (Basel). 2025 Dec 1;13(12):563. doi: 10.3390/dj13120563 (PMC12732013; doi:10.3390/dj13120563)
Supplement: Supplementary file 1 [file dentistry-13-00563-s001.zip]

Archive with 1 entries (1 files):
- dentistry-3871431-supplementary.pdf
